# Supplementary material for: Oral doxycycline prevents skin-associated adverse effects induced by injectable collagenase in a rodent model of capsular contracture around silicone implants
Source: PLoS One. 2022 Jul 6;17(7):e0270112. doi: 10.1371/journal.pone.0270112 (PMC9258873; doi:10.1371/journal.pone.0270112)
Supplement: S1 Dataset — (XLSX) [file pone.0270112.s001.xlsx]

## Sheet: invitro capsule thickness
Measurement	Doxy2.1	Doxy2.2	Doxy2.3	Doxy2.4	Doxy2.5	Doxy2.6	CCH9.1	CCH9.2	CCH9.3	CCH9.4	CCH9.5	CCH9.6	Doxy3.1	Doxy3.2	Doxy3.3	Doxy3.4	Doxy3.5	Doxy3.6	Doxy1.1	Doxy1.2	Doxy1.3	Doxy1.4	Doxy1.5	Doxy1.6
1	150.079	120.3	163.61	77.025	162.971	134.031	108.351	128.96	110.556	118.8	109.782	123.57	162.707	90.16	136.278	168.803	126.69	210.307	116.3	235.554	121.971	93.456	135.45	94.392
2	134.646	151.206	159.377	161.283	106.044	160.032	143.137	82.191	95.414	113.714	121.233	97.749	128.162	99.013	161.822	185.361	99.926	179.08	109.993	170.831	119.019	130.003	100.745	70.638
3	152.195	168.46	167.173	125.737	149.16	128.134	83.812	114.665	148.149	111.21	118.113	60.239	189.197	93.557	160.793	173.515	174.54	163.579	83.65	171.562	156.073	105.057	139.817	70.377
4	145.333	150.109	168	112.307	99.868	132.678	83.985	121.681	158.355	129.684	94.628	108.473	100.67	97.409	177.142	156.326	180.842	135.367	106.402	174.258	146.126	114.636	160.235	22.857
5	118.57	135.188	174.944	149.724	115.854	28.186	98.301	134.94	76.799	136.881	126.183	121.736	189.197	109.963	205.313	184.753	165.393	159.943	84.009	150.541	132.517	108.037	117.266	66.27
6	114.64	149.377	187.245	103.602	129.16	149.947	71.028	141.114	81.581	136.691	12.192	101.622	186.934	186.297	140.82	125.378	196.703	124.9	121.559	229.35	130.834	93.235	105.306	47.165
7	132.379	99.901	127.332	145.471	133.636	134.866	98.027	146.588	84.196	34.256	98.549	61.855	172.663	138.178	197.197	180.856	184.056	142.2	125.058	208.325	111.143	95.909	128.979	105.341
8	141.626	136.504	209.457	178.75	95.423	129.043	93.23	93.908	82.01	157.485	133.245	91.676	170.558	194.492	227.213	180.015	183.605	187.386	110.716	218.403	116.979	87.136	100.622	125.844
9	143.651	169.089	178.923	185.931	162.446	110.868	125.829	133.203	118.598	181.432	79.08	109.541	139.002	100.836	111.106	139.692	112.723	182.044	104.616	209.735	137.113	95.673	127.954	149.217
10	152.994	174.435	136.981	150.079	91.423	108.203	122.436	165.246	117.257	121.929	60.837	131.628	197.233	139.251	189.915	107.246	120.379	186.113	105.657	198.701	191.748	95.501	111.377	136.373

## Sheet: invitro capsule density
Measurement	Doxy2.1	Doxy2.2	Doxy2.3	Doxy2.4	Doxy2.5	Doxy2.6	CCH9.1	CCH9.2	CCH9.3	CCH9.4	CCH9.5	CCH9.6	Doxy3.1	Doxy3.2	Doxy3.3	Doxy3.4	Doxy3.5	Doxy3.6	Doxy1.1	Doxy1.2	Doxy1.3	Doxy1.4	Doxy1.5	Doxy1.6
1	15.912	13.749	9.444	11.402	9.71	10.768	6.634	7.114	9.825	8.074	7.783	8.943	16.59	19.902	10.768	7.861	13.945	13.555	9.196	5.487	6.543	5.041	6.922	7.502
2	14.326	14.422	9.847	10.207	13.708	7.499	3.946	9.806	8.747	7.792	4.242	5.874	14.541	14.987	12.81	7.21	13.766	12.786	9.71	3.863	8.268	9.519	7.643	8.326
3	15.725	11.442	6.826	9.231	11.831	10.865	4.615	8.941	10.002	9.825	3.22	4.973	11.537	12.69	14.144	9.807	14.94	14.42	12.883	6.094	9.909	7.403	10.984	8.43

## Sheet: invitro collagen quantification
Measurement	Doxy2.1	Doxy2.2	Doxy2.3	Doxy2.4	Doxy2.5	Doxy2.6	CCH9.1	CCH9.2	CCH9.3	CCH9.4	CCH9.5	CCH9.6	Doxy3.1	Doxy3.2	Doxy3.3	Doxy3.4	Doxy3.5	Doxy3.6	Doxy1.1	Doxy1.2	Doxy1.3	Doxy1.4	Doxy1.5	Doxy1.6
1	6700	7158	6418	4991	6691	5871	5018	5879	4701	5587	6001	5171	6368	7871	6814	9024	6512	6710	6091	6847	5298	3887	4571	5002

## Sheet: invivo capsule thickness
Measurement	CG 1	CG 2	CG3	CG4	Cg5	CG6	CG7	CG8	CG9	Cg10	CG11	CG12	Doxy1	Doxy2	Doxy3	Doxy4	Doxy5	Doxy6	Doxy7	Doxy8	Doxy9	Doxy10	Doxy11	Doxy12	CCH3.1	CCH3.2	CCH3.3	CCH3.4	CCH3.5	CCH3.6	CCH3.7	CCH3.8	CCH3.9	CCH3.10	CCH3.11	CCH3.12	CCH9.1	CCH9.2	CCH9.3	CCH9.4	CCH9.5	CCH9.6	CCH9.7	CCH9.8	CCH9.9	CCH9.10	CCH9.11	CCH9.12	DC3.1
1	250.679	332.738	602.876	357.352	196.197	335.865	328.066	251.719	318.602	270.889	335.151	258.739	350.494	556.497	162.344	471.552	278.915	425.521	175.667	435.821	335.071	511.958	385.73	233.874	119.426	176.473	222.107	162.512	295.902	205.194	169.752	283.169	198.491	260.241	109.041	178.984	89.61	105.681	109.097	120.96	40.07	206.68	90.044	85.912	154.12	133.412	109.412	114.01	188.33
2	210.018	414.357	599.21	336.261	247.769	337.164	303.899	268.511	314.391	278.325	326.112	281.671	417.89	457.883	161.173	512.041	276.189	300.685	185.666	390.665	341.986	608.399	304.058	231.058	134.593	128.978	186.561	184.211	251.677	202.369	161.533	299.193	175.14	123.512	151.041	169.98	87.5	100.591	132.57	135.105	60.1	225.185	95.0124	86.4981	149.598	132.051	108.581	115.12	189.593
3	293.398	377.873	478.409	391.862	218.766	302.749	388.03	322.293	338.799	200.291	361.771	270.79	304.605	439.21	172.098	349.691	227.946	339.231	155.702	333.711	335.299	587.758	209.046	221.399	154.234	110.003	192.504	158.986	235.939	98.979	159.084	367.039	112.509	161.405	142.051	123.058	88.05	79.59	122.58	165.182	59.481	299.571	95.691	84.184	133.051	122.394	102.401	40.59	169.064
4	216.72	241.033	494.574	354.297	197.745	369.741	417.037	289.329	297.959	194.603	312.941	278.227	326.134	418.308	160.278	461.691	231.1	327.575	262.236	405.55	401.002	565.7	487.04	222.333	228.302	100.873	218.899	112.496	222.656	222.992	173.875	162.499	109.041	241	164.694	140.884	90.45	85.06	106.46	157.591	48.59	288.581	90.491	41.6941	111.259	132.581	98.412	39.051	153.046
5	527.122	439.331	481.052	358.88	257.259	332.339	408.936	268.352	336.769	273.728	322.229	225.729	370.75	425.991	142.965	413.691	249.168	365.061	217.201	362.071	320.045	498.023	208.06	309.109	94.468	95.188	226.472	295.13	251.677	222.65	150.607	198.558	90.094	305.12	172.405	221.948	124.62	88.6912	80.99	155.486	48.195	245.481	84.961	90.124	110.512	129.581	88.4812	10.5	152.145
6	520.496	284.611	497.374	347.647	256.765	397.065	304.009	306.366	269.665	266.811	377.767	230.245	374.476	476.647	137.747	457.618	250.073	317.584	245.791	311.004	300.023	416.054	195.599	310.593	125.118	161.114	228.646	241.301	232.786	186.427	167.009	229.979	113.953	235.104	165.192	131.985	110.501	92.58	87.48	149.061	44.681	209.581	54.691	99.501	106.401	111.401	89.5871	35.0412	178.172
7	459.181	165.519	404.304	327.989	225.588	391.523	298.82	247.902	332.402	261.701	390.005	205.007	405.699	353.962	172.923	510.881	249.449	374.063	285.949	366.02	298.884	397.005	158.589	311.232	172.029	153.34	200.055	213.607	172.545	171.684	171.43	201.492	154.019	118.059	174.014	124.123	70.085	99.6	94.795	109.6	42.061	299.951	79.412	18.501	107.616	118.412	70.0954	60.5012	188.308
8	228.784	331.037	339.794	298.544	198.215	340.383	273.767	282.841	343.73	250.09	340.302	207.967	281.752	361.079	165.597	340.581	232.142	313.857	297.167	313.641	312.9	385.058	148.958	310.404	143.066	182.968	203.188	139.97	164.164	164.609	212.305	226.005	196.901	120.049	196.109	412.012	99.061	60.4	74.09	167	46.581	276.841	100.41	104.205	104.691	115.698	60.004	30.9641	172.105
9	195.748	256.551	336.3	336.858	170.372	380.598	332.092	308.14	377.58	198.764	353.698	198.972	276.01	346.383	158.807	299.861	218.882	390.433	271.768	340.41	129.44	269.975	205.588	508.401	156.452	192.197	218.563	161.552	213.596	162.954	156.718	271.429	175.094	140.491	197.095	190.094	89.051	71.68	89.04	150.401	48.581	198.051	105.111	95.5912	106.125	113.91	66.091	42.004	152.905
10	217.455	237.374	285.833	333.749	197.058	425.521	360.753	223.787	231.694	175.667	435.821	193.312	325.687	344.029	192.739	398.694	213.791	369.886	226.378	310.135	120.69	275.058	264.562	330.121	149.34	196.283	214.233	131.417	269.682	187.344	162.27	264.598	138.517	179.125	299.4	154.284	50.961	76.512	88.518		39.05	199.061	100.591	88.4091	110.513	108.312	68.1141	46.1051	170.876
[truncated: 23 more columns]

## Sheet: invivo capsule density
Measurement	CG 1	CG 2	CG3	CG4	Cg5	CG6	CG7	CG8	CG9	Cg10	CG11	CG12	Doxy1	Doxy2	Doxy3	Doxy4	Doxy5	Doxy6	Doxy7	Doxy8	Doxy9	Doxy10	Doxy11	Doxy12	CCH3.1	CCH3.2	CCH3.3	CCH3.4	CCH3.5	CCH3.6	CCH3.7	CCH3.8	CCH3.9	CCH3.10	CCH3.11	CCH3.12	CCH9.1	CCH9.2	CCH9.3	CCH9.4	CCH9.5	CCH9.6	CCH9.7	CCH9.8	CCH9.9	CCH9.10	CCH9.11	CCH9.12	DC3.1
1	22.04	20.3	30.9	18.8	28.8	30.9	22	31.95	25.04	21.05	8.041	21.05	41.029	20.059	25.69	25.98	18.09	19.059	29.059	22.38	30.68	25.98	38.958	14.58	10.601	5.06	19.687	10.24	1.65	13.91	17.661	11.551	8.681	13.986	6.889	11.234	2.06	9.95	6.81	9.958	3.68	9.58	10.09	8.05	7.581	3.96	7.581	15.912	15.941
2	18.49	23.4	34.09	39.85	27.4	28.5	19.58	28.85	24.05	21.955	11.48	22.93	39.958	20.12	25.698	28.05	16.09	18.05	28.05	24.67	31.58	24.61	31.57	28.58	14.623	7.05	18.12	10.612	3.4101	18.68	19.101	14.314	6.1	13.562	5.5231	15.412	0.96	11.95	8.68	6.841	2.91	5.049	11.591	10.581	6.79	5.481	8.658	14.681	14.62
3	29.104	10.001	32.75	25.3	23.8	25.3	20.59	26.04	22.59	23.049	12.031	17.02	37.85	22.09	21.49	20.059	11.39	20.09	25.06	21.68	29.34	22.221	29.44	29.73	11.794	9.581	26.22	12.551	1.6123	17.201	16.87	9.691	6.59	15.751	14.9612	13.414	2.59	10.68	9.051	6.102	5.481	4.095	15.491	8.581	7.007	4.995	8.5911	13.558	11.68
[truncated: 23 more columns]

## Sheet: invivo collagen quantification
Messung	CG 1	CG 2	CG3	CG4	Cg5	CG6	CG7	CG8	CG9	Cg10	CG11	CG12	Doxy1	Doxy2	Doxy3	Doxy4	Doxy5	Doxy6	Doxy7	Doxy8	Doxy9	Doxy10	Doxy11	Doxy12	CCH3.1	CCH3.2	CCH3.3	CCH3.4	CCH3.5	CCH3.6	CCH3.7	CCH3.8	CCH3.9	CCH3.10	CCH3.11	CCH3.12	CCH9.1	CCH9.2	CCH9.3	CCH9.4	CCH9.5	CCH9.6	CCH9.7	CCH9.8	CCH9.9	CCH9.10	CCH9.11	CCH9.12	DC3.1
1	8791	9661	8961	9688	10051	8061	9761	9126	8783	10051	10517	10303	9151	11819	10961	9961	8781	10093	9681	8671	9881	7818	9618	10940	7681	8199	7951	6778	9593	7758	7610	3815	7576	8774	7611	6817	5981	6918	5269	6671	5891	6448	5024	2681	5899	6258	5991	4961	6741
[truncated: 23 more columns]

## Sheet: invivo CT capsule thickness
Measurement	CG 1	CG 2	CG3	CG4	Cg5	CG6	Doxy1	Doxy2	Doxy3	Doxy4	Doxy5	Doxy6	CCH3.1	CCH3.2	CCH3.3	CCH3.4	CCH3.5	CCH3.6	CCH9.1	CCH9.2	CCH9.3	CCH9.4	CCH9.5	CCH9.6	DC3.1	DC3.2	DC3.3	DC3.4	DC3.5	DC3.6	DC9.1	DC9.2	DC9.3	DC9.4	DC9.5	DC9.6
1	1.652	1.677	1.535	1.196	0.397	1.527	1.213	1.053	3.316	1.137	0.888	1.226	1.01	0.988	0.503	1.103	1.538	0.673	0.704	0.926	0.863	0.125	1.703	0.849	1.295	0.849	1.319	1.014	1.703	0.855	0.78	1.0364	1.09	0.391	1.085	0.672
2	1.836	1.978	1	1.628	0.69	1.138	1.461	1.68	3.143	1.031	1.132	1.338	1.044	0.896	0.956	1.349	1.075	0.593	0.9637	0.699	0.691	0.903	1.501	1.221	1.384	1.221	0.713	1.125	1.601	0.647	0.983	1.0576	1.326	0.279	1.14	0.768
3	2.017	1.386	1.437	1.319	0.625	1.008	1.321	1.202	2.451	1.304	1.152	1.227	1.329	1.218	0.873	1.55	1.358	0.952	0.673	0.868	1.096	0.96	1.9619	0.972	0.901	0.972	0.991	1.015	1.619	0.834	0.843	0.989	1.216	0.24	0.855	0.943
4	2.515	1.352	1.198	1.267	0.538	0.867	1.821	1.329	2.486	0.952	1.113	1.383	1.309	1.36	0.983	1.55	0.777	0.608	1.176	0.76	0.922	1.101	1.528	1.015	0.699	0.615	1.068	0.976	1.628	1.263	1.263	0.72	1.5155	0.682	0.846	0.913
5	2.117	1.079	1.559	1.085	0.451	0.691	1.976	1.483	2.955	1.125	1.044	1.204	1.655	1.131	0.634	1.365	0.834	0.717	0.868	0.834	0.903	1.01	1.099	1.081	0.584	1.081	1.321	1.238	1.099	0.87	1.442	0.637	1.523	0.926	1.179	0.637
6	1.69	1.028	1.088	1.504	0.503	1.849	1.354	1.488	2.658	0.738	1.14	0.198	1.064	1.483	1.393	1.204	0.836	0.712	0.538	0.834	0.814	0.91	1.154	0.858	0.743	1.058	1.256	1.03	1.154	0.712	1.088	0.8	1.054	0.125	0.735	0.594
7	1.584	1.576	1.419	1.66	0.691	1.727	1.061	1.845	2.663	1.202	1.064	1.256	0.991	1.727	1.047	1.715	0.751	0.673	0.44	1.067	0.677	0.76	1.52	1.085	1.163	1.085	0.84	1.321	1.52	0.995	1.751	0.965	1.015	1.075	1.088	0.83
8	1.22	1	1.878	1.225	0.395	1.639	1.673	1.519	2.113	0.726	1.469	1.275	1.119	1.453	0.913	0.925	0.83	0.673	0.751	1.171	0.795	1.203	1.342	0.936	1.228	1.36	1.038	1.5	1.342	0.654	1.712	0.735	1.0495	0.779	1.198	0.616
9	1.103	1.151	1.358	1.107	0.637	1.763	1.783	1.198	2.157	1.168	1.061	1.079	1.01	1.564	1.227	1.841	0.713	0.831	0.51	1.411	0.851	1.61	1.578	0.532	0.746	1.532	1.068	1.447	1.578	1.099	1.107	1.008	0.888	1.061	0.974	0.792
10	1.7	1.301	1.398	0.831	0.495	1.78	1.448	1.634	2.839	0.795	1.682	1.535	0.926	1.393	1.338	1.101	1.265	0.884	0.759	0.637	0.95	1.743	1.205	0.978	1.173	1.978	1.388	1.031	1.205	0.785	1.677	1.044	0.576	1.006	0.776	0.672
													221	1703
													222	0.901
													223	0.919
													224	1028
													225	1099
													226	1154
													227	0.520
													228	1342
													229	1578
													230	1205
													231	0.849
													232	1221
													233	0.972
													234	0.615
													235	1581
													236	1858
													237	1085
													238	1360
													239	0.532
													240	0.978
													241	0.319
													242	0.713
													243	0.991
													244	1068
													245	1321
													246	1256
													247	0.840
													248	1538
													249	1068
													250	1388
													251	1414
													252	2125
													253	1515
													254	0.976
													255	0.338
													256	1050
													257	1050
													258	0.800
													259	0.447
													260	1031
													261	1295
													262	1384
													263	0.901
													264	0.699
													265	0.584
													266	0.743
													267	1163
													268	1228
													269	0.746
													270	1173
													271	0.855
													272	1647
													273	0.834
													274	1263
													275	0.870
													276	0.712
													277	0.995
													278	0.654
													279	1099
													280	0.785
													281	0.780
													282	0.483
													283	0.643
													284	1263
													285	0.442
													286	0.088
													287	0.751
													288	0.712
													289	1107
													290	0.677
													291	0.364
													292	0.576
													293	0.489
													294	0.489
													295	0.637
													296	0.800
													297	0.965
													298	0.735
													299	1008
													300	1044
													301	1090
													302	1326
													303	0.716
													304	0.555
													305	0.551
													306	0.654
													307	0.815
													308	0.495
													309	0.888
													310	0.576
													311	0.791
													312	0.079
													313	0.240
													314	0.682
													315	0.426
													316	0.125
													317	1075
													318	0.779
													319	1061
													320	1061
													321	1085
													322	1140
													323	0.855
													324	0.846
													325	1179
													326	0.735
													327	0.088
													328	0.198
													329	0.474
													330	0.476
													331	0.672
													332	0.768
													333	0.943
													334	0.413
													335	0.637
													336	0.594
													337	0.830
													338	0.316
													339	0.792
													340	0.672

## Sheet: invivo skin thickness
Measurement	CG 1	CG 2	CG3	CG4	Cg5	CG6	CG7	CG8	CG9	Cg10	CG11	CG12	Doxy1	Doxy2	Doxy3	Doxy4	Doxy5	Doxy6	Doxy7	Doxy8	Doxy9	Doxy10	Doxy11	Doxy12	CCH3.1	CCH3.2	CCH3.3	CCH3.4	CCH3.5	CCH3.6	CCH3.7	CCH3.8	CCH3.9	CCH3.10	CCH3.11	CCH3.12	CCH9.1	CCH9.2	CCH9.3	CCH9.4	CCH9.5	CCH9.6	CCH9.7	CCH9.8	CCH9.9	CCH9.10	CCH9.11	CCH9.12	DC3.1
1	625.179	667.967	695.697	635.458	646.221	597.544	753.472	847.01	732.275	735.559	524.214	687.98	461.494	811.51	712.166	955.886	986.71	705.891	760.893	595.938	651.238	742.006	423.012	763.112	559.713	328.784	525.736	867.335	384.105	388.421	915.532	595.98	507.158	719.829	784.011	559.743	516.71	590.336	590.745	564.457	585.939	652.344	469.029	639.428	870.928	596.67	522.651	483.78	527.066
2	650.477	677.285	673.78	663.96	771.488	514.926	819.31	714.301	710.233	649.197	511.717	683.086	481.375	721.492	806.152	1033.73	482.211	752.76	754.096	559.329	732.496	688.755	649.485	693.73	498.545	625.161	506.924	861.192	394.592	303.011	923.429	456.163	915.673	743.105	763.463	545.908	566.502	585.195	583.001	546.38	548.473	636.001	492.78	672.906	927.291	483.619	554.003	509.439	579.259
3	510.372	726.136	712.681	677.511	790.45	637.685	839.291	790.035	527.812	666.358	653.336	685.423	679.334	711.175	709.33	924.316	421.73	553.581	732.756	471.886	755.606	552.596	826.415	951.67	725.514	523.807	559.322	842.223	421.45	268.274	1020.47	632.354	1027.21	699.249	798.051	575.764	577.569	456.507	526.718	548.42	528.064	655.585	489.809	634.41	914.139	612.241	543.526	547.365	573.728
4	511.124	727.666	727.638	525.999	781.904	786.306	810.364	895.589	530.969	666.358	677.055	711.385	599.253	750.206	696.474	931.547	486.58	532.782	684.494	726.14	881.525	614.769	621.959	789.929	454.283	684.462	569.469	854.694	404.005	328.024	857.318	634.633	988.248	720.95	766.534	631.015	510.071	565.24	568.238	585.346	593.42	599.238	489.501	685.929	924.626	423.154	627.211	572.122	648.284
5	546.972	688.061	730.108	621.994	707.33	754.919	807.748	865.372	575.537	709.333	797.104	757.181	736.651	745.67	750.206	857.373	506.554	601.268	702.683	945.481	721.52	472.771	845.327	789.544	398.196	745.549	606.285	935.706	375.864	341.625	889.488	499.534	893.263	797.863	625.211	652.538	567.431	531.266	523.679	582.016	552.803	670.328	502.715	633.359	947.111	556.628	653.149	572.325	618.934
6	509.991	709.457	675.92	533.844	626.926	634.595	727.58	743.711	645.525	715.735	718.715	753.572	527.46	814.444	744.453	726.803	444.531	551.069	612.509	438.407	590.396	401.11	708.767	862.68	568.709	507.385	661.446	863.799	454.934	380.508	857.594	586.728	846.149	682.961	799.181	499.116	545.527	560.658	497.544	571.606	535.447	735.652	579.829	606.612	769.021	361.998	563.161	566.57	626.001
7	640.141	677.784	667.08	620.625	541.54	780.807	636.511	693.432	612.562	679.55	612.245	753.472	510.567	797.943	630.663	826.776	582.669	440.222	625.796	763.212	945.963	415.214	723.623	523.209	527.152	667.106	672.903	866.812	456.988	381.588	1144.84	587.666	715.559	801.904	692.118	521.65	516.849	712.582	537.602	519.785	587.366	498.982	509.79	530.458	737.738	576.15	604.47	527.131	617.576
8	565.737	688.04	618.509	536.809	541.54	808.206	638.935	793.567	560.171	757.567	551.639	769.738	423.141	773.488	446.097	868.71	460.711	419.653	521.499	799.111	566.92	584.348	734.154	637.885	585.464	516.707	645.121	959.179	504.244	396.758	1079.65	354.137	974.583	720.95	721.237	558.298	477.494	564.315	577.416	445.356	545.709	460.159	441.808	484.535	307.103	283.793	563.872	595.799	650.707
9	593.655	623.707	617.399	668.527	654.761	688.144	721.169	944.017	641.558	726.339	673.312	735.153	544.013	912.814	550.154	883.282	608.57	577.341	629.278	745.149	832.189	554.964	886.661	846.023	443.873	546.817	750.247	786.873	457.91	310.749	1032.58	478.916	954.435	695.476	745.529	624.549	518.689	571.132	575.616	463.073	514.53	431.219	512.627	464.33	466.34	456.221	494.055	560.429	584.966
10	664.584	691.176	694.697	770.404	518.874	694.449	757.529	742.615	641.571	796.422	623.811	703.013	400.966	795.582	484.366	965.023	691.64	521.777	549.77	696.136	769.632	677.323	700.272	611.236	534.496	554.136	738.973	825.065	489.552	454.195	1006.71	456.704	962.6	688.442	647.914	456.315	498.513	512.192	524.153	406.66	489.386	551.735	489.552	483.603	442.34	570.276	499.4	552.294	698.274
[truncated: 23 more columns]

## Sheet: invivo skin density
Measurement	CG 1	CG 2	CG3	CG4	CG5	CG6	CG7	CG8	CG9	Cg10	CG11	CG12	Doxy1	Doxy2	Doxy3	Doxy4	Doxy5	Doxy6	Doxy7	Doxy8	Doxy9	Doxy10	Doxy11	Doxy12	CCH3.1	CCH3.2	CCH3.3	CCH3.4	CCH3.5	CCH3.6	CCH3.7	CCH3.8	CCH3.9	CCH3.10	CCH3.11	CCH3.12	CCH9.1	CCH9.2	CCH9.3	CCH9.4	CCH9.5	CCH9.6	CCH9.7	CCH9.8	CCH9.9	CCH9.10	CCH9.11	CCH9.12	DC3.1
1	31.501	32.6591	26.591	31.691	41.581	33.885	29.588	18.48	30.19	19.951	30.981	34.58	46.986	29.581	31.581	27.56	28.58	31.5	15.33	23.51	33.125	41.41	28.586	30.002	18.591	20.581	24.5	30.94	27.49	17.4	18.5	24.592	27.42	30.59	33.59	27.481	13.708	11.161	21.882	17.018	18.9	26.405	22.305	17.137	30.488	24.509	14.58	22.457	28.004
2	27.681	30.6919	22.19	30.069	48.681	31.581	28.591	19.051	33.9841	28.41	27.581	33.581	46.59	28.584	32.581	27.69	27.94	35.814	10.86	23.77	33.512	39.5912	29.05	30.591	17.5518	24.9581	21.25	39.581	22.4	14.95	19.04	26.206	20.12	31.592	30.294	26.02	18.257	30.06	24.344	13.622	22.077	9.082	20.207	11.06	18.537	18.866	10.837	18.116	25.757
3	23.691	31.295	20.591	27.591	49.591	30.581	29.03	18.9	31.051	27.581	28.411	31.591	48.941	30.401	33.4	24.59	22.931	33.58	18.598	21.68	29.6091	38	35.295	34.591	19.5012	28.5012	20.5021	37.57	24.031	10.49	22.301	29.492	24.281	33.492	31.594	27.4001	13.685	8.254	14.24	15.263	18.095	19.863	15.611	12.083	21.452	14.743	43.178	38.643	25.111
[truncated: 23 more columns]
